# Supplementary material for: Estimation of the frequency of inherited germline mutations by whole exome sequencing in ethyl nitrosourea-treated and untreated gpt delta mice
Source: Genes Environ. 2016 Apr 1;38:10. doi: 10.1186/s41021-016-0035-y (PMC4918133; doi:10.1186/s41021-016-0035-y)
Supplement: Additional file 2: — Table S1. Number of the mutation candidates in the offspring of ENU-treated and vehicle-treated fathers. Table S2. List of the NGS-detected de novo mutations in the offspring of ENU-treated and control father. Table S3. Types of the confirmed de novo mutations detected by whole exome sequencing. (XLSX 40 kb) [file 41021_2016_35_MOESM2_ESM.xlsx]

## Sheet: Suppl table 1
	Suppl. Table 1. Number of the mutation candidates in the offspring of ENU-treated and vehicle-treated fathers.
				ENU-treated father's family										Vehicle-treated father's family
		ID	father	8	8	8	8					ID	father	43	43	43	43
			mother	99	99	99	99						mother	50	50	50	50					Ratio of
	Sorting condition		child	99_1 male	99_2 male	99_4 female	99_5 female						child	50_1 male	50_2 male	50_3 female	50_4 female					ENU/control
	read depth		No. of SNV call						Average	SD				No. of SNV call					Average	SD																99_1	male	8	99		30898123	35		113.275
	≥10			273	667	240	247		356.75	207.32				52	289	26	340		176.75	160.768		2.01839														99_2	male	8	99		27498184	42		152.737
	≥20			79	146	103	92		105	29.0402				10	39	9	53		27.75	21.8384		3.78378														99_4	female	8	99		30062712	35		116.423
	≥30			49	65	61	55		57.5	7				4	9	4	10		6.75	3.20156		8.51852														99_5	female	8	99		30835061	36		116.75	124.797	18.6929
	≥35			44	56	45	45		47.5	5.68624				4	5	3	5		4.25	0.957427		11.1765																			119294080	148		124.063
	≥40			35	42	35	36		37	3.3665				2	4	2	4		3	1.1547		12.3333
	≥45			26	40	30	29		31.25	6.07591				2	4	2	4		3	1.1547		10.4167														50_1	male	43	50		25364836	2		7.88493
	≥50			24	34	27	25		27.5	4.50925				2	3	2	3		2.5	0.57735		11														50_2	male	43	50		24658971	4		16.2213
	≥60			20	27	23	18		22	3.91578				2	3	2	3		2.5	0.57735		8.8														50_3	female	43	50		25884999	2		7.72648
	≥70			18	20	17	15		17.5	2.08167				1	3	2	3		2.25	0.957427		7.77778														50_4	female	43	50		24845049	4		16.0998	11.9831	4.82435	1.18297e-05
	≥80			13	12	12	9		11.5	1.73205				1	3	1	1		1.5	1		7.66667																			100753855	12		11.9102
	≥90			12	9	9	9		9.75	1.5				1	3	1	1		1.5	1		6.5
	≥100			10	9	6	7		8	1.82574				1	3	1	1		1.5	1		5.33333
	Sorting conditions: read depth ≥ XX for all three mice (father, mother, child), de novo unique mutation only.

## Sheet: Suppl table 2
	Suppl. Table 2. List of the NGS-detected de novo mutations in the offspring of ENU-treated and control father.
	Animal ID	Mutation	Father_genotype	Mother_genotype	F1_genotype	F1_Confirmation (Sanger)	Chr	LeftFlank	RightFlank	Gene_name	type		Father_depth	Mother_depth	F1_depth
	ENU group
	99_1	G to A	GG	GG	GA	Confirmed	1	92699012	92699014	ENSMUSG00000048126	NON_SYNONYMOUS_CODING		71	50	105
	99_1	A to G	AA	AA	AG	Confirmed	1	154976049	154976051	ENSMUSG00000026479	INTRONIC		90	102	145
	99_1	T to A	TT	TT	TA	Confirmed	1	164408176	164408178	ENSMUSG00000066752	3PRIME_UTR		196	102	218
	99_1	G to T	GG	GG	GT	Confirmed	1	195156983	195156985	ENSMUSG00000026639	NON_SYNONYMOUS_CODING		73	78	98
	99_1	T to A	TT	TT	TA	Confirmed	2	36424162	36424164	ENSMUSG00000058205	NON_SYNONYMOUS_CODING		109	138	152
	99_1	T to A	TT	TT	TA	Confirmed	2	76422548	76422550	ENSMUSG00000042359	NON_SYNONYMOUS_CODING		102	93	118
	99_1	C to T	CC	CC	CT	Confirmed	2	147115606	147115608	ENSMUSG00000086509	WITHIN_NON_CODING_GENE		352	331	585
	99_1	A to T	AA	AA	AT	Confirmed	3	96484513	96484515	ENSMUSG00000038354	REGULATORY_REGION		70	81	113
	99_1	T to C	TT	TT	TC	Confirmed	4	155421636	155421638	ENSMUSG00000029074	INTRONIC		175	162	276
	99_1	T to A	TT	TT	TA	Confirmed	5	33558187	33558189	ENSMUSG00000037379	INTRONIC		41	45	65
	99_1	A to G	AA	AA	AG	Confirmed	5	139518408	139518410	ENSMUSG00000025855	NON_SYNONYMOUS_CODING		41	47	80
	99_1	A to G	AA	AA	AG	Confirmed	6	124823173	124823175	ENSMUSG00000023274	INTRONIC		64	73	102
	99_1	T to A	TT	TT	TA	TT	7	21668545	21668547	ENSMUSG00000090651	NON_SYNONYMOUS_CODING		82	108	97
	99_1	A del.	A:A	A:A	A:–	A:A	7	67047370	67047372	-	UPSTREAM		154	149	204
	99_1	T to C	TT	TT	TC	Confirmed	7	113857328	113857330	ENSMUSG00000057832	NON_SYNONYMOUS_CODING		49	66	48
	99_1	C to T	CC	CC	CT	Confirmed	8	11218575	11218577	ENSMUSG00000031502	INTRONIC		41	47	57
	99_1	C to T	CC	CC	CT	Confirmed	8	93550673	93550675	ENSMUSG00000056608	NON_SYNONYMOUS_CODING		48	43	54
	99_1	T to C	TT	TT	TC	Confirmed	9	102952602	102952604	ENSMUSG00000032548	NON_SYNONYMOUS_CODING		54	62	95
	99_1	G to T	GG	GG	GT	PCR failed	10	22511870	22511872	-	INTERGENIC		422	359	525
	99_1	A to T	AA	AA	AT	Confirmed	10	39723226	39723228	ENSMUSG00000038522	NON_SYNONYMOUS_CODING		84	77	84
	99_1	A to G	AA	AA	AG	Confirmed	10	122755771	122755773	ENSMUSG00000044071	INTRONIC		54	44	47
	99_1	A to T	AA	AA	AT	Confirmed	11	58846216	58846218	ENSMUSG00000061462	NON_SYNONYMOUS_CODING		75	75	120
	99_1	T to C	TT	TT	TC	Confirmed	11	99957168	99957170	ENSMUSG00000048013	NON_SYNONYMOUS_CODING		221	201	398
	99_1	T to C	TT	TT	TC	Confirmed	11	114651363	114651365	ENSMUSG00000010021	REGULATORY_REGION		78	122	113
	99_1	C to T	CC	CC	CT	Confirmed	12	109583828	109583830	ENSMUSG00000021259	NON_SYNONYMOUS_CODING		61	55	85
	99_1	A to G	AA	AA	AG	Confirmed	15	28314098	28314100	ENSMUSG00000022262	NON_SYNONYMOUS_CODING		57	72	74
	99_1	G to A	GG	GG	GA	Confirmed	15	76537132	76537134	ENSMUSG00000033762	STOP_GAINED		107	103	110
	99_1	T to G	TT	TT	TG	Confirmed	15	82513469	82513471	-	INTERGENIC		40	64	61
	99_1	T to C	TT	TT	TC	PCR failed	16	31050797	31050799	ENSMUSG00000047434	NON_SYNONYMOUS_CODING		45	44	79
	99_1	A to G	AA	AA	AG	Confirmed	16	87485864	87485866	ENSMUSG00000025613	NON_SYNONYMOUS_CODING		45	64	60
	99_1	A to T	AA	AA	AT	Confirmed	17	31369366	31369368	ENSMUSG00000042345	INTRONIC		43	55	59
	99_1	T to C	TT	TT	TC	Confirmed	17	33725007	33725009	ENSMUSG00000024300	INTRONIC		64	81	70
	99_1	C to T	CC	CC	CT	Confirmed	17	56419280	56419282	ENSMUSG00000024197	SYNONYMOUS_CODING		205	208	337
	99_1	T to A	TT	TT	TA	TT	18	54144913	54144915	ENSMUSG00000069376	NON_SYNONYMOUS_CODING		295	251	430
	99_1	A to T	AA	AA	AT	Confirmed	19	7033691	7033693	ENSMUSG00000024960	STOP_GAINED		43	52	77
	99_2	C to T	CC	CC	CT	CC	1	85245058	85245060	ENSMUSG00000052477	INTRONIC		180	246	59
	99_2	C to A	CC	CC	CA	CC	1	87381756	87381758	-	UPSTREAM		144	169	76
	99_2	C to T	CC	CC	CT	CC	1	87392732	87392734	-	INTERGENIC		129	258	78
	99_2	T to C	TT	TT	TC	Confirmed	1	91560321	91560323	ENSMUSG00000055013	NON_SYNONYMOUS_CODING		53	52	42
	99_2	G to T	GG	GG	GT	Confirmed	2	31262684	31262686	ENSMUSG00000055632	INTRONIC		76	67	73
	99_2	C to A	CC	CC	CA	Confirmed	2	90999369	90999371	ENSMUSG00000040687	NON_SYNONYMOUS_CODING		68	62	69
	99_2	A to G	AA	AA	AG	Confirmed	2	164658372	164658374	ENSMUSG00000039873	SYNONYMOUS_CODING		108	68	112
	99_2	T to C	TT	TT	TC	Confirmed	3	103612907	103612909	ENSMUSG00000027845	NON_SYNONYMOUS_CODING		100	87	120
	99_2	T to G	TT	TT	TG	Confirmed	4	151661036	151661038	ENSMUSG00000028946	NON_SYNONYMOUS_CODING		60	57	103
	99_2	C to T	CC	CC	CT	CC	5	15032996	15032998	ENSMUSG00000091897	5PRIME_UTR		239	492	134
	99_2	G to A	GG	GG	GA	Confirmed	5	26330984	26330986	ENSMUSG00000091049	INTRONIC		271	331	189
	99_2	T to C	TT	TT	TC	Confirmed	5	26443566	26443568	ENSMUSG00000067698	NON_SYNONYMOUS_CODING		85	110	71
	99_2	A to G	AA	AA	AG	Confirmed	5	27827555	27827557	ENSMUSG00000061576	INTRONIC		100	151	68
	99_2	A to T	AA	AA	AT	Confirmed	5	27827556	27827558	ENSMUSG00000061576	INTRONIC		100	153	69
	99_2	C to T	CC	CC	CT	Confirmed	5	125899076	125899078	ENSMUSG00000029480	NON_SYNONYMOUS_CODING		247	225	376
	99_2	A to G	AA	AA	AG	Confirmed	6	17980317	17980319	ENSMUSG00000010797	5PRIME_UTR		57	45	64
	99_2	A to T	AA	AA	AT	Confirmed	6	119165102	119165104	ENSMUSG00000041477	NON_SYNONYMOUS_CODING		61	50	65
	99_2	G to A	GG	GG	GA	Confirmed	6	136509071	136509073	ENSMUSG00000030213	NON_SYNONYMOUS_CODING		93	101	50
	99_2	A to G	AA	AA	AG	Confirmed	7	13433843	13433845	ENSMUSG00000058638	NON_SYNONYMOUS_CODING		42	82	79
	99_2	A to G	AA	AA	AG	Confirmed	7	28949347	28949349	ENSMUSG00000078776	NON_SYNONYMOUS_CODING		70	73	49
	99_2	C to A	CC	CC	CA	Confirmed	7	51059009	51059011	ENSMUSG00000064023	STOP_GAINED		77	100	58
	99_2	A to G	AA	AA	AG	AA	7	66931627	66931629	-	UPSTREAM		323	422	136
	99_2	T to A	TT	TT	TA	Confirmed	7	86871315	86871317	ENSMUSG00000030546	NON_SYNONYMOUS_CODING		109	111	102
	99_2	G to T	GG	GG	GT	Confirmed	7	93710556	93710558	ENSMUSG00000092372	WITHIN_NON_CODING_GENE		97	114	87
	99_2	G to A	GG	GG	GA	Confirmed	7	128906603	128906605	ENSMUSG00000000216	SPLICE_SITE		212	231	143
	99_2	A to G	AA	AA	AG	Confirmed	7	148076204	148076206	ENSMUSG00000025487	INTRONIC		109	123	70
	99_2	C to T	CC	CC	CT	Confirmed	8	73272910	73272912	ENSMUSG00000031842	SYNONYMOUS_CODING		196	176	128
	99_2	T to A	TT	TT	TA	Confirmed	9	108472619	108472621	ENSMUSG00000019039	NON_SYNONYMOUS_CODING		88	83	122
	99_2	A to G	AA	AA	AG	Confirmed	10	75732846	75732848	ENSMUSG00000020231	SPLICE_SITE		76	107	76
	99_2	C to A	CC	CC	CA	Confirmed	10	77204875	77204877	-	INTERGENIC		77	55	79
	99_2	A to G	AA	AA	AG	PCR failed	10	116232738	116232740	ENSMUSG00000034057	INTRONIC		57	61	48
	99_2	A to G	AA	AA	AG	Confirmed	10	126774530	126774532	ENSMUSG00000025407	NON_SYNONYMOUS_CODING		64	57	49
	99_2	T to C	TT	TT	TC	Confirmed	11	58809464	58809466	ENSMUSG00000061462	NON_SYNONYMOUS_CODING		136	151	164
	99_2	A to T	AA	AA	AT	Confirmed	11	87608341	87608343	ENSMUSG00000009350	NON_SYNONYMOUS_CODING		57	67	56
	99_2	A to G	AA	AA	AG	Confirmed	11	100766306	100766308	ENSMUSG00000004040	SYNONYMOUS_CODING		124	103	75
	99_2	A to G	AA	AA	AG	Confirmed	11	115930800	115930802	ENSMUSG00000057948	NON_SYNONYMOUS_CODING		83	71	88
	99_2	C to T	CC	CC	CT	Confirmed	12	100214649	100214651	ENSMUSG00000021013	NON_SYNONYMOUS_CODING		75	79	63
	99_2	T to C	TT	TT	TC	Confirmed	15	10415719	10415721	-	REGULATORY_REGION		358	266	373
	99_2	A to T	AA	AA	AT	Confirmed	15	74563490	74563492	ENSMUSG00000022595	STOP_GAINED		85	84	46
	99_2	T to A	TT	TT	TA	Confirmed	16	3617951	3617953	-	INTERGENIC		90	94	75
	99_2	A to G	AA	AA	AG	AA	18	7933182	7933184	ENSMUSG00000024283	INTRONIC		97	93	62
	99_2	A to T	AA	AA	AT	AA	19	39841982	39841984	ENSMUSG00000025004	SPLICE_SITE		47	47	42
	99_4	G to T	GG	GG	GT	Confirmed	1	16092599	16092601	ENSMUSG00000043716	NON_SYNONYMOUS_CODING		67	102	67
	99_4	A to T	AA	AA	AT	AA	1	85093926	85093928	ENSMUSG00000052477	INTRONIC		59	97	75
	99_4	A to G	AA	AA	AG	Confirmed	2	69275692	69275694	ENSMUSG00000027070	NON_SYNONYMOUS_CODING		106	120	140
	99_4	A to T	AA	AA	AT	Confirmed	2	121885185	121885187	ENSMUSG00000033396	STOP_GAINED		42	49	85
	99_4	C to T	CC	CC	CT	Confirmed	3	59031657	59031659	ENSMUSG00000056476	SYNONYMOUS_CODING		51	42	66
	99_4	A to G	AA	AA	AG	Confirmed	4	45032202	45032204	ENSMUSG00000028318	NON_SYNONYMOUS_CODING		140	151	230
	99_4	C to T	CC	CC	CT	CC	4	60514781	60514783	ENSMUSG00000078683	5PRIME_UTR		45	73	62
	99_4	T to C	TT	TT	TC	Confirmed	4	63323400	63323402	ENSMUSG00000081503	WITHIN_NON_CODING_GENE		213	199	266
	99_4	A to G	AA	AA	AG	Confirmed	4	136166500	136166502	ENSMUSG00000036921	NON_SYNONYMOUS_CODING		63	78	111
	99_4	T to G	TT	TT	TG	Confirmed	4	143292550	143292552	ENSMUSG00000070617	SPLICE_SITE		58	59	76
	99_4	C to T	CC	CC	CT	CC	4	146957054	146957056	ENSMUSG00000065999	SYNONYMOUS_CODING		79	58	123
	99_4	A to G	AA	AA	AG	Confirmed	4	153348832	153348834	ENSMUSG00000029027	REGULATORY_REGION		69	68	144
	99_4	C to A	CC	CC	CA	Confirmed	4	153459250	153459252	ENSMUSG00000029026	INTRONIC		47	47	75
	99_4	A to G	AA	AA	AG	AA	5	26446517	26446519	ENSMUSG00000067698	INTRONIC		104	151	98
	99_4	A to C	AA	AA	AC	AA	5	38742598	38742600	ENSMUSG00000005107	INTRONIC		44	43	48
	99_4	C to T	CC	CC	CT	Confirmed	5	93472138	93472140	ENSMUSG00000045314	SYNONYMOUS_CODING		89	82	160
	99_4	T to C	TT	TT	TC	Confirmed	5	120974284	120974286	ENSMUSG00000032754	NON_SYNONYMOUS_CODING		107	127	190
	99_4	T to C	TT	TT	TC	Confirmed	5	130458163	130458165	ENSMUSG00000066735	NON_SYNONYMOUS_CODING		43	74	94
	99_4	A to G	AA	AA	AG	Confirmed	5	147853840	147853842	ENSMUSG00000016520	NON_SYNONYMOUS_CODING		102	93	255
	99_4	A to T	AA	AA	AT	Confirmed	6	28311989	28311991	ENSMUSG00000039841	INTRONIC		71	80	105
	99_4	A to T	AA	AA	AT	Confirmed	6	91472323	91472325	ENSMUSG00000090846	3PRIME_UTR		74	113	106
	99_4	A to T	AA	AA	AT	AA	7	39355594	39355596	-	INTERGENIC		99	118	100
	99_4	A to T	AA	AA	AT	Confirmed	8	95202324	95202326	ENSMUSG00000031738	SYNONYMOUS_CODING		116	71	212
	99_4	T to C	TT	TT	TC	Confirmed	10	14243043	14243045	ENSMUSG00000039116	NON_SYNONYMOUS_CODING		62	97	83
	99_4	T to A	TT	TT	TA	Confirmed	11	3617824	3617826	ENSMUSG00000020435	SYNONYMOUS_CODING		164	170	418
	99_4	T to C	TT	TT	TC	Confirmed	11	90499518	90499520	ENSMUSG00000020544	NON_SYNONYMOUS_CODING		69	61	169
	99_4	A to G	AA	AA	AG	Confirmed	11	100518847	100518849	ENSMUSG00000014198	NON_SYNONYMOUS_CODING		165	142	352
	99_4	A to T	AA	AA	AT	Confirmed	11	101197330	101197332	ENSMUSG00000019326	REGULATORY_REGION		47	42	93
	99_4	A to T	AA	AA	AT	AA	11	114873535	114873537	ENSMUSG00000089753	INTRONIC		81	74	88
	99_4	T to C	TT	TT	TC	Confirmed	11	121374855	121374857	ENSMUSG00000039230	NON_SYNONYMOUS_CODING		86	84	135
	99_4	A to G	AA	AA	AG	Confirmed	14	26281258	26281260	ENSMUSG00000007817	INTRONIC		75	100	137
	99_4	T to C	TT	TT	TC	Confirmed	14	33477091	33477093	ENSMUSG00000071540	NON_SYNONYMOUS_CODING		79	60	128
	99_4	T to C	TT	TT	TC	Confirmed	17	88954270	88954272	ENSMUSG00000034709	INTRONIC		45	46	100
	99_4	T to A	TT	TT	TA	Confirmed	18	37127725	37127727	ENSMUSG00000007440	REGULATORY_REGION		93	88	196
	99_4	A to C	AA	AA	AC	Confirmed	19	5294994	5294996	ENSMUSG00000024853	REGULATORY_REGION		55	59	74
	99_5	T to A	TT	TT	TA	Confirmed	1	75427025	75427027	ENSMUSG00000026207	NON_SYNONYMOUS_CODING		70	69	131
	99_5	G to A	GG	GG	GA	GG	1	87397717	87397719	-	INTERGENIC		76	143	83
	99_5	T to A	TT	TT	TA	Confirmed	1	120218478	120218480	ENSMUSG00000026377	NON_SYNONYMOUS_CODING		45	50	93
	99_5	A to T	AA	AA	AT	Confirmed	2	31315933	31315935	ENSMUSG00000055632	NON_SYNONYMOUS_CODING		145	109	191
	99_5	A to G	AA	AA	AG	AA	2	60113254	60113256	ENSMUSG00000060703	REGULATORY_REGION		59	69	103
	99_5	T to C	TT	TT	TC	Confirmed	2	92219300	92219302	ENSMUSG00000027222	INTRONIC		54	79	127
	99_5	G to A	GG	GG	GA	Confirmed	2	118752813	118752815	ENSMUSG00000074916	NON_SYNONYMOUS_CODING		106	78	219
	99_5	T to A	TT	TT	TA	PCR failed	2	119500939	119500941	ENSMUSG00000027304	NON_SYNONYMOUS_CODING		130	98	244
	99_5	A to G	AA	AA	AG	Confirmed	3	86792195	86792197	ENSMUSG00000041750	SPLICE_SITE		51	58	71
	99_5	T to C	TT	TT	TC	Confirmed	4	43695157	43695159	ENSMUSG00000078716	SPLICE_SITE		57	49	91
	99_5	T to C	TT	TT	TC	Confirmed	4	119834043	119834045	ENSMUSG00000028635	5PRIME_UTR		62	42	101
	99_5	A to T	AA	AA	AT	Confirmed	4	119834045	119834047	ENSMUSG00000028635	5PRIME_UTR		62	46	107
	99_5	A to C	AA	AA	AC	Confirmed	4	140575604	140575606	ENSMUSG00000040860	REGULATORY_REGION		91	77	139
	99_5	A to T	AA	AA	AT	AA	5	15030609	15030611	ENSMUSG00000091897	INTRONIC		60	116	40
	99_5	A to G	AA	AA	AG	Confirmed	5	122810150	122810152	ENSMUSG00000029462	NON_SYNONYMOUS_CODING		43	42	85
	99_5	T to A	TT	TT	TA	Confirmed	6	35220542	35220544	ENSMUSG00000029843	INTRONIC		61	51	111
	99_5	T to A	TT	TT	TA	Confirmed	6	41306501	41306503	ENSMUSG00000071521	INTRONIC		92	134	180
	99_5	A to G	AA	AA	AG	Confirmed	6	90079925	90079927	ENSMUSG00000062818	NON_SYNONYMOUS_CODING		66	80	117
	99_5	C to T	CC	CC	CT	CC	7	53474900	53474902	ENSMUSG00000030838	INTRONIC		58	45	51
	99_5	T to A	TT	TT	TA	Confirmed	8	19239946	19239948	ENSMUSG00000071169	NON_SYNONYMOUS_CODING		166	237	280
	99_5	A to G	AA	AA	AG	Confirmed	8	70855140	70855142	ENSMUSG00000053886	SPLICE_SITE		43	63	79
	99_5	T to A	TT	TT	TA	Confirmed	8	74117915	74117917	ENSMUSG00000031807	INTRONIC		58	67	128
	99_5	G to T	GG	GG	GT	Confirmed	8	97852225	97852227	ENSMUSG00000046556	NON_SYNONYMOUS_CODING		112	78	194
	99_5	A to G	AA	AA	AG	Confirmed	8	112077041	112077043	ENSMUSG00000037993	NON_SYNONYMOUS_CODING		149	115	282
	99_5	G to T	GG	GG	GT	Confirmed	8	129588250	129588252	ENSMUSG00000025812	NON_SYNONYMOUS_CODING		47	41	118
	99_5	C to A	CC	CC	CA	Confirmed	10	84343629	84343631	ENSMUSG00000020037	NON_SYNONYMOUS_CODING		56	59	86
	99_5	G to T	GG	GG	GT	Confirmed	10	127324824	127324826	ENSMUSG00000040134	INTRONIC		77	102	74
	99_5	C to T	CC	CC	CT	Confirmed	11	58655190	58655192	ENSMUSG00000070435	NON_SYNONYMOUS_CODING		184	277	341
	99_5	T to C	TT	TT	TC	Confirmed	11	116844985	116844987	ENSMUSG00000043857	SPLICE_SITE		42	71	89
	99_5	G to A	GG	GG	GA	Confirmed	11	119660788	119660790	ENSMUSG00000025583	REGULATORY_REGION		60	58	64
	99_5	C to T	CC	CC	CT	Confirmed	15	85651035	85651037	ENSMUSG00000052496	SYNONYMOUS_CODING		69	92	117
	99_5	A to G	AA	AA	AG	Confirmed	17	48268531	48268533	ENSMUSG00000073386	SYNONYMOUS_CODING		176	215	321
	99_5	A to T	AA	AA	AT	Confirmed	17	75937874	75937876	ENSMUSG00000002017	SYNONYMOUS_CODING		177	183	317
	99_5	G to A	GG	GG	GA	Confirmed	19	4111836	4111838	ENSMUSG00000024851	INTRONIC		101	100	193
	99_5	T to A	TT	TT	TA	Confirmed	19	46741930	46741932	ENSMUSG00000003555	STOP_GAINED		77	88	146
	99_5	G to A	GG	GG	GA	Confirmed	X	86143115	86143117	ENSMUSG00000082847	WITHIN_NON_CODING_GENE		43	86	99
	Control group
	50_1	C to T	CC	CC	CT	Confirmed	4	145364641	145364643	ENSMUSG00000081192	REGULATORY_REGION		132	426	521
	50_1	G del.	G:G	G:G	G:–	Confirmed	5	33171388	33171390	ENSMUSG00000054280	FRAMESHIFT_CODING		62	77	121
	50_2	C to T	CC	CC	CT	CC	1	87446917	87446919	ENSMUSG00000090186	WITHIN_NON_CODING_GENE		187	338	185
	50_2	CT del.	CT:CT	CT:CT	CT:––	CT:CT	2	28357576	28357579	ENSMUSG00000026829	INTRONIC		49	70	47
	50_2	A to C	AA	AA	AC	PCR failed	8	19958585	19958587	ENSMUSG00000071793	NON_SYNONYMOUS_CODING		179	470	231
	50_2	C to T	CC	CC	CT	CC	8	19958588	19958590	ENSMUSG00000071793	NON_SYNONYMOUS_CODING		178	475	235
	50_3	T to C	TT	TT	TC	Confirmed	4	145722792	145722794	-	REGULATORY_REGION		92	126	70
	50_3	G to A	GG	GG	GA	GG	5	14977587	14977589	ENSMUSG00000072188	SYNONYMOUS_CODING		193	462	1023
	50_4	G to A	GG	GG	GA	GG	1	85090890	85090892	ENSMUSG00000052477	SYNONYMOUS_CODING		77	149	100
	50_4	C to A	CC	CC	CA	CC	5	15126143	15126145	ENSMUSG00000070933	NON_SYNONYMOUS_CODING		250	319	184
	50_4	C to T	CC	CC	CT	CC	8	19951658	19951660	ENSMUSG00000071793	INTRONIC		88	89	71
	50_4	G to A	GG	GG	GA	GG	8	19994969	19994971	ENSMUSG00000071793	WITHIN_NON_CODING_GENE		46	122	56
	Gray: NGS-detected mutations which were not confirmed by Sanger sequencing. Those were defined as false positives in this study.

## Sheet: Suppl table 3
	Suppl Table 3. Types of the confirmed de novo mutations detected by whole exome sequencing.
						ENU							Control
		99_1	99_2	99_4	99_5	total			50_1	50_2	50_3	50_4	total
		No.	No.	No.	No.	No.	%		No.	No.	No.	No.	No.	%
	SYNONYMOUS_CODING	1	3	4	3	11	8.94309						0	0
	NON_SYNONYMOUS_CODING	14	17	12	12	55	44.7154						0	0
	FRAMESHIFT_CODING					0	0		1				1	33.3333
	STOP_GAINED	2	2	1	1	6	4.87805						0	0
	3PRIME_UTR	1		1		2	1.62602						0	0
	5PRIME_UTR		1		2	3	2.43902						0	0
	REGULATORY_REGION	2	1	4	2	9	7.31707		1		1		2	66.6667
	SPLICE_SITE		2	1	4	7	5.69106						0	0
	INTRONIC	8	5	4	6	23	18.6992						0	0
	INTERGENIC	1	2			3	2.43902						0	0
	WITHIN_NON_CODING_GENE	1	1	1	1	4	3.25203						0	0
	total	30	34	28	31	123	100		2	0	1	0	3	100
	Legends:
	SYNONYMOUS_CODING	change is in coding sequence, but silent
	NON_SYNONYMOUS_CODING	change affects protein sequence
	FRAMESHIFT_CODING	indel causes a frameshift
	STOP_GAINED	SNV changes codon into stop codon
	3PRIME_UTR	change is in transcript but untranslated
	5PRIME_UTR	change is in transcript but untranslated
	REGULATORY_REGION	change is in regulatory region
	SPLICE_SITE	change may affect splicing
	INTRONIC	change is intronic beyond splice sites
	INTERGENIC	no genes predicted here
	WITHIN_NON_CODING_GENE	change is in predicted pseudo-gene
